# Supplementary material for: Navigating the digital landscape: unraveling the interplay of challenge and hindrance components of technostress on employee voice behavior
Source: Front Psychol. 2025 Mar 26;16:1434275. doi: 10.3389/fpsyg.2025.1434275 (PMC11980636; doi:10.3389/fpsyg.2025.1434275)
Supplement: Supplementary file 2 [file Data_Sheet_1.ZIP]

Archive with 1 entries (1 files):
- Technostress_Voice.sav
